# Supplementary material for: Ecliptasaponin A attenuates renal fibrosis by regulating the extracellular matrix of renal tubular cells
Source: In Vitro Cell Dev Biol Anim. 2023 Oct 13;59(9):684–96. doi: 10.1007/s11626-023-00803-0 (PMC10709264; doi:10.1007/s11626-023-00803-0)
Supplement: Supplementary file 1 — Supplementary file1 (XLSX 9 KB) [file 11626_2023_803_MOESM1_ESM.xlsx]

## Sheet: Sheet1
h-CTGF	Forward primer ACCGACTGGAAGACACGTTTG
	Reverse primer CCAGGTCAGCTTCGCAAGG
h-β-actin	Forward primer CCCTGGACTTCGAGCAAGAGAT
	Reverse primer GTTTTCTGCGCAAGTTAGG
h-E-Cadherin	Forward primer CGAGAGCTACACGTTCACGG
	Reverse primer GGGTGTCGAGGGAAAAATAGG
h-Vimentin	Forward primer AGTCCACTGAGTACCGGAGAC
	Reverse primer CATTTCACGCATCTGGCGTTC
h-α-SMA	Forward primer GTGTTGCCCCTGAAGAGCAT
	Reverse primer GCTGGGACATTGAAAGTCTCA
h-col 1	Forward primer GCAGGAGGTTTCGGCTAAGT
	Reverse primer GCAACAAAGTCCGCGTATCC
h-col 3	Forward primer GCCAAATATGTGTCTGTGACTCA
	Reverse primer GGCGAGTAGGAGCAGTTG
h-MMP10	Forward primer TGCTCTGCCTATCCTCTGAGT
	Reverse primer TCACATCCTTTTCGAGGTTGTAG
h-MMP13	Forward primer TCCTGATGTGGGTGAATACAATG
	Reverse primer GCCATCGTGAAGTCTGGTAAAAT
